# Supplementary material for: Preparation of Bispecific IgY-scFvs Inhibition Adherences of Enterotoxigenic Escherichia coli (K88 and F18) to Porcine IPEC-J2 Cell
Source: Int J Mol Sci. 2024 Mar 25;25(7):3638. doi: 10.3390/ijms25073638 (PMC11011568; doi:10.3390/ijms25073638)
Supplement: Supplementary file 1 [file ijms-25-03638-s001.zip]

Archive with 1 entries (1 files):
- ijms-2892763-supplementary.pdf
